# Supplementary material for: Nanocarrier-Loaded Imidaclothiz Promotes Plant Uptake and Decreases Pesticide Residue
Source: Int J Mol Sci. 2022 Jun 14;23(12):6651. doi: 10.3390/ijms23126651 (PMC9224201; doi:10.3390/ijms23126651)
Supplement: Supplementary file 1 [file ijms-23-06651-s001.zip]

Archive with 1 entries (1 files):
- ijms-1739026-supplementary.pdf
